# Supplementary material for: Surveillance and Risk Analysis for Bovine Babesiosis in England and Wales to Inform Disease Distribution
Source: Animals (Basel). 2023 Jun 26;13(13):2118. doi: 10.3390/ani13132118 (PMC10339932; doi:10.3390/ani13132118)
Supplement: Supplementary file 1 [file animals-13-02118-s001.zip]

Archive with 1 entries (1 files):
- animals-2393848-supplementary.pdf
